# Supplementary material for: A close phylogenetic relationship between Sipuncula and Annelida evidenced from the complete mitochondrial genome sequence of Phascolosoma esculenta
Source: BMC Genomics. 2009 Mar 28;10:136. doi: 10.1186/1471-2164-10-136 (PMC2667193; doi:10.1186/1471-2164-10-136)
Supplement: Additional file 3 — The base composition and skew in the mitochondrial protein-coding and ribosomal RNA genes. The AT, GC skew and AC, GT frequency in the mitochondrial protein-coding and ribosomal RNA genes of Phascolosoma esculenta (Sipuncula), Urechis caupo (Echiura) and four annelids (Orbinia latreillii, Clymenella torquata, Platynereis dumerilii, and Lumbricus terrestris). [file 1471-2164-10-136-S3.xls]

## Sheet: Sheet1
	Gene	Proportion of nucleotides				%A+T	AT skew	GC skew	%A+C	%G+T
		A	C	G	T
Phascolosoma esculenta
	atp6	0.274	0.241	0.108	0.377	65.1	-0.158218	-0.381089	51.5	48.5
	atp8	0.34	0.265	0.099	0.296	63.6	0.0691824	-0.456044	60.5	39.5
	cox1	0.299	0.234	0.159	0.308	60.7	-0.014827	-0.19084	53.3	46.7
	cox2	0.354	0.244	0.139	0.264	61.8	0.145631	-0.274151	59.8	40.3
	cox3	0.296	0.196	0.166	0.342	63.8	-0.0721003	-0.0828729	49.2	50.8
	cob	0.289	0.243	0.128	0.34	62.9	-0.0810811	-0.309973	53.2	46.8
	nad1	0.331	0.206	0.118	0.344	67.5	-0.0192593	-0.271605	53.7	46.2
	nad2	0.303	0.215	0.118	0.364	66.7	-0.0914543	-0.291291	51.8	48.2
	nad3	0.289	0.229	0.118	0.364	65.3	-0.114855	-0.319885	51.8	48.2
	nad4	0.334	0.227	0.104	0.336	67	-0.00298507	-0.371601	56.1	44
	nad4L	0.294	0.213	0.124	0.369	66.3	-0.113122	-0.264095	50.7	49.3
	nad5	0.307	0.228	0.114	0.351	65.8	-0.0668693	-0.333333	53.5	46.5
	nad6	0.265	0.202	0.098	0.435	70	-0.242857	-0.346667	46.7	53.3
	srRNA	0.34	0.195	0.168	0.297	63.7	0.0675039	-0.0743802	53.5	46.5
	lrRNA	0.355	0.194	0.132	0.319	67.4	0.0534125	-0.190184	54.9	45.1
	total	0.321286	0.215051	0.129663	0.334	65.5286	-0.0194031	-0.247706	53.6337	46.3663
Urechis caupo
	atp6	0.294	0.265	0.128	0.313	60.7	-0.0313015	-0.348601	55.9	44.1
	atp8	0.304	0.274	0.107	0.315	61.9	-0.0177706	-0.43832	57.8	42.2
	cox1	0.284	0.234	0.169	0.312	59.6	-0.0469799	-0.16129	51.8	48.1
	cox2	0.303	0.242	0.149	0.306	60.9	-0.00492611	-0.237852	54.5	45.5
	cox3	0.281	0.248	0.167	0.304	58.5	-0.0393162	-0.195181	52.9	47.1
	cob	0.274	0.262	0.156	0.309	58.3	-0.0600343	-0.253589	53.6	46.5
	nad1	0.297	0.228	0.152	0.324	62.1	-0.0434783	-0.2	52.5	47.6
	nad2	0.294	0.237	0.115	0.354	64.8	-0.0925926	-0.346591	53.1	46.9
	nad3	0.294	0.232	0.153	0.322	61.6	-0.0454545	-0.205195	52.6	47.5
	nad4	0.32	0.249	0.118	0.312	63.2	0.0126582	-0.356948	56.9	43
	nad4L	0.285	0.216	0.127	0.371	65.6	-0.131098	-0.259475	50.1	49.8
	nad5	0.316	0.249	0.127	0.308	62.4	0.0128205	-0.324468	56.5	43.5
	nad6	0.262	0.282	0.129	0.327	58.9	-0.110357	-0.372263	54.4	45.6
	srRNA	0.375	0.215	0.156	0.254	62.9	0.192369	-0.15903	59	41
	lrRNA	0.378	0.22	0.152	0.25	62.8	0.203822	-0.182796	59.8	40.2
	total	0.315	0.2354	0.1442	0.3054	62.04	0.0154739	-0.240253	55.04	44.96
Clymenella torquata
	atp6	0.313	0.211	0.124	0.352	66.5	-0.0586466	-0.259701	52.4	47.6
	atp8	0.34	0.224	0.064	0.372	71.2	-0.0449438	-0.555556	56.4	43.6
	cox1	0.289	0.207	0.172	0.331	62	-0.0677419	-0.0923483	49.6	50.3
	cox2	0.336	0.213	0.149	0.301	63.7	0.0549451	-0.176796	54.9	45
	cox3	0.29	0.214	0.183	0.314	60.4	-0.0397351	-0.0780856	50.4	49.7
	cob	0.295	0.217	0.137	0.351	64.6	-0.0866873	-0.225989	51.2	48.8
	nad1	0.306	0.194	0.137	0.363	66.9	-0.0852018	-0.172205	50	50
	nad2	0.344	0.18	0.109	0.367	71.1	-0.0323488	-0.245675	52.4	47.6
	nad3	0.29	0.218	0.109	0.382	67.2	-0.136905	-0.333333	50.8	49.1
	nad4	0.31	0.219	0.113	0.359	66.9	-0.0732436	-0.319277	52.9	47.2
	nad4L	0.29	0.217	0.133	0.36	65	-0.107692	-0.24	50.7	49.3
	nad5	0.322	0.207	0.113	0.357	67.9	-0.0515464	-0.29375	52.9	47
	nad6	0.346	0.185	0.086	0.383	72.9	-0.0507545	-0.365314	53.1	46.9
	srRNA	0.362	0.186	0.16	0.292	65.4	0.107034	-0.0751445	54.8	45.2
	lrRNA	0.408	0.168	0.127	0.297	70.5	0.157447	-0.138983	57.6	42.4
	total	0.3296	0.1946	0.133	0.3428	67.24	-0.0196312	-0.188034	52.42	47.58
Orbinia latreillii
	atp6	0.284	0.271	0.107	0.338	62.2	-0.0868167	-0.433862	55.5	44.5
	atp8	0.205	0.391	0.071	0.333	53.8	-0.237918	-0.692641	59.6	40.4
	cox1	0.281	0.258	0.15	0.311	59.2	-0.0506757	-0.264706	53.9	46.1
	cox2	0.29	0.254	0.144	0.312	60.2	-0.0365449	-0.276382	54.4	45.6
	cox3	0.269	0.274	0.156	0.301	57	-0.0561404	-0.274419	54.3	45.7
	cob	0.278	0.275	0.129	0.318	59.6	-0.0671141	-0.361386	55.3	44.7
	nad1	0.278	0.262	0.11	0.35	62.8	-0.11465	-0.408602	54	46
	nad2	0.281	0.28	0.104	0.334	61.5	-0.0861789	-0.458333	56.1	43.8
	nad3	0.261	0.27	0.115	0.353	61.4	-0.149837	-0.402597	53.1	46.8
	nad4	0.288	0.298	0.105	0.308	59.6	-0.033557	-0.478908	58.6	41.3
	nad4L	0.257	0.315	0.101	0.326	58.3	-0.118353	-0.514423	57.2	42.7
	nad5	0.299	0.279	0.117	0.306	60.5	-0.0115702	-0.409091	57.8	42.3
	nad6	0.285	0.268	0.096	0.351	63.6	-0.103774	-0.472527	55.3	44.7
	srRNA	0.33	0.245	0.166	0.259	58.9	0.120543	-0.192214	57.5	42.5
	lrRNA	0.343	0.226	0.149	0.281	62.4	0.099359	-0.205333	56.9	43
	total	0.2973	0.2617	0.1277	0.3134	61.07	-0.0263632	-0.344119	55.9	44.11
Platynereis dumerilii
	atp6	0.286	0.215	0.156	0.343	62.9	-0.09062	-0.15903	50.1	49.9
	atp8	0.346	0.245	0.088	0.321	66.7	0.0374813	-0.471471	59.1	40.9
	cox1	0.27	0.222	0.19	0.323	59.3	-0.0893761	-0.0776699	49.2	51.3
	cox2	0.317	0.216	0.174	0.297	61.4	0.0325733	-0.107692	53.3	47.1
	cox3	0.246	0.22	0.198	0.336	58.2	-0.154639	-0.0526316	46.6	53.4
	cob	0.287	0.213	0.161	0.34	62.7	-0.0845295	-0.139037	50	50.1
	nad1	0.328	0.205	0.136	0.331	65.9	-0.00455235	-0.202346	53.3	46.7
	nad2	0.331	0.208	0.136	0.324	65.5	0.010687	-0.209302	53.9	46
	nad3	0.301	0.202	0.129	0.368	66.9	-0.100149	-0.220544	50.3	49.7
	nad4	0.308	0.214	0.149	0.328	63.6	-0.0314465	-0.179063	52.2	47.7
	nad4L	0.33	0.182	0.158	0.33	66	0	-0.0705882	51.2	48.8
	nad5	0.303	0.211	0.145	0.341	64.4	-0.0590062	-0.185393	51.4	48.6
	nad6	0.307	0.215	0.121	0.357	66.4	-0.0753012	-0.279762	52.2	47.8
	srRNA	0.354	0.215	0.153	0.277	63.1	0.122029	-0.168478	56.9	43
	lrRNA	0.344	0.201	0.156	0.299	64.3	0.0699844	-0.12605	54.5	45.5
	total	0.3124	0.2048	0.1543	0.3293	64.17	-0.0263363	-0.140629	51.72	48.36
Lumbricus terrestris
	atp6	0.281	0.276	0.124	0.319	60	-0.0633333	-0.38	55.7	44.3
	atp8	0.314	0.245	0.075	0.365	67.9	-0.0751105	-0.53125	55.9	44
	cox1	0.258	0.239	0.183	0.326	58.4	-0.116438	-0.132701	49.7	50.9
	cox2	0.316	0.224	0.168	0.292	60.8	0.0394737	-0.142857	54	46
	cox3	0.224	0.264	0.194	0.318	54.2	-0.173432	-0.152838	48.8	51.2
	cob	0.272	0.238	0.159	0.331	60.3	-0.0978441	-0.198992	51	49
	nad1	0.279	0.223	0.168	0.33	60.9	-0.0837438	-0.140665	50.2	49.8
	nad2	0.316	0.217	0.132	0.334	65	-0.0276923	-0.243553	53.3	46.6
	nad3	0.265	0.231	0.165	0.339	60.4	-0.122517	-0.166667	49.6	50.4
	nad4	0.302	0.232	0.136	0.33	63.2	-0.0443038	-0.26087	53.4	46.6
	nad4L	0.279	0.207	0.15	0.364	64.3	-0.132193	-0.159664	48.6	51.4
	nad5	0.282	0.236	0.15	0.333	61.5	-0.0829268	-0.222798	51.8	48.3
	nad6	0.278	0.278	0.098	0.346	62.4	-0.108974	-0.478723	55.6	44.4
	srRNA	0.35	0.217	0.187	0.246	59.6	0.174497	-0.0742574	56.7	43.3
	lrRNA	0.369	0.195	0.155	0.28	64.9	0.137134	-0.114286	56.4	43.5
	total	0.2987	0.2258	0.1583	0.318	61.67	-0.0312956	-0.175735	52.45	47.63
